# Supplementary material for: Opuntia dillenii as a Nutraceutical and Dietary Resource for Disease Prevention and Management: A Systematic Review
Source: Nutrients. 2025 Dec 14;17(24):3915. doi: 10.3390/nu17243915 (PMC12735451; doi:10.3390/nu17243915)
Supplement: Supplementary file 1 [file nutrients-17-03915-s001.zip]

Archive with 1 entries (1 files):
- nutrients-4005048-supplementary.pdf
